# Supplementary material for: Dexamethasone Modulates the Cytokine Response but Not COVID-19-Induced Coagulopathy in Critically Ill
Source: Int J Mol Sci. 2023 Apr 14;24(8):7278. doi: 10.3390/ijms24087278 (PMC10138864; doi:10.3390/ijms24087278)
Supplement: Supplementary file 1 [file ijms-24-07278-s001.zip]

Archive with 1 entries (1 files):
- ijms-2289269-supplementary.pdf
